# Supplementary material for: Novel Insights into the Prognosis and Immunological Value of the SLC35A (Solute Carrier 35A) Family Genes in Human Breast Cancer
Source: Biomedicines. 2021 Nov 30;9(12):1804. doi: 10.3390/biomedicines9121804 (PMC8698499; doi:10.3390/biomedicines9121804)
Supplement: Supplementary file 1 [file biomedicines-09-01804-s001.zip]

Archive with 1 entries (1 files):
- biomedicines-1446481-supplementary.pdf
